# Supplementary material for: The Dichotomous Nature of AZ5104 (an EGFR Inhibitor) Towards RORγ and RORγT
Source: Int J Mol Sci. 2019 Nov 17;20(22):5780. doi: 10.3390/ijms20225780 (PMC6887705; doi:10.3390/ijms20225780)
Supplement: Supplementary file 1 [file ijms-20-05780-s001.zip]

Archive with 2 entries (2 files):
- Supplementary information.doc
- WesternBlots_IJoMS.doc
